# Supplementary material for: Behavioural synchronisation between different groups of dogs and wolves and their owners/handlers: Exploring the effect of breed and human interaction
Source: PLoS One. 2024 May 3;19(5):e0302833. doi: 10.1371/journal.pone.0302833 (PMC11068182; doi:10.1371/journal.pone.0302833)
Supplement: S1 Table — (XLSX) [file pone.0302833.s001.xlsx]

## Sheet: Blad1
Supplementary Table S1. Animal information
Behavioural synchronisation between different groups of dogs and wolves and their owners/handlers: exploring the effect of breed and human interaction
Jasmine Heurlin, György Barabas & Lina SV Roth
Study	Breed/Origin	Group	Animal Age	Animal Sex		Same owner
A & B	Australian sheperd	Various companion breed	8	Male		a
A & B	Rough Collie	Various companion breed	7	Male
A & B	Russkiy toy	Various companion breed	3	Male
A & B	Irish setter	Various companion breed	2	Female		b
A & B	Pug	Various companion breed	3	Female
A & B	Danish-Swedish farm dog	Various companion breed	9	Male
A & B	Australian shepherd	Various companion breed	1	Female		a
A & B	Staffordshire bull terrier	Various companion breed	5	Male
A & B	German shepherd	Various companion breed	3	Female		b
A & B	Labrador retriever	Various companion breed	3	Male
A & B	Alpenländisch dachsbracke	Various companion breed	1	Female
A & B	Mixed breed	Various companion breed	7	Male
A & B	Hungarian mudi	Various companion breed	4	Female		c
A & B	Lancashire heeler	Various companion breed	8	Male		c
A & B	Bearded Collie	Various companion breed	1	Male
A & B	Basset fauve de bretagne	Various companion breed	3	Female
A & B	Cairn terrier	Various companion breed	7	Female		d
A & B	Lagotto romagnolo	Various companion breed	6	Female		d
A & B	German shepherd	Various companion breed	7	Female
A & B	Chihuahua	Various companion breed	7	Female
B	Shiba inu	Ancient breed	4	Male
B	Shiba inu	Ancient breed	6	Male
B	Shiba inu	Ancient breed	11	Female
B	Shiba inu	Ancient breed	3	Female
B	Shiba inu	Ancient breed	2	Female
B	Alaskan malamute	Ancient breed	10	Female
B	Alaskan malamute	Ancient breed	2	Male
B	Shiba inu	Ancient breed	4	Male
B	Shiba inu	Ancient breed	4	Male
B	Eurasier	Ancient breed	5	Male
B	Basenji	Ancient breed	5	Male
B	Shiba inu	Ancient breed	3	Female
B	Basenji	Ancient breed	5	Male
B	Shiba inu	Ancient breed	8	Female
B	Shiba inu	Ancient breed	8	Female		e
B	Shiba inu	Ancient breed	10	Female		e
B	Samoyed	Ancient breed	4	Female		f
B	Samoyed	Ancient breed	9	Female		f
B	Siberian husky	Ancient breed	3	Female		g
B	Siberian husky	Ancient breed	3	Female		g
B	Basenji	Ancient breed	4	Female		h
B	Basenji	Ancient breed	4	Female		h
B	Basenji	Ancient breed	4	Male		i
B	Akita	Ancient breed	2	Female		i
B	Swedish white elkhound	Solitary hunting dog	5	Male
B	Swedish elkhound	Solitary hunting dog	4	Male
B	Swedish elkhound	Solitary hunting dog	5	Female
B	East Siberian laika	Solitary hunting dog	2	Female
B	Swedish elkhound	Solitary hunting dog	8	Female
B	Russian-European laika	Solitary hunting dog	9	Female
B	German hunting terrier	Solitary hunting dog	8	Female
B	German hunting terrier	Solitary hunting dog	2	Female
B	Dachshund standard, wire-haired	Solitary hunting dog	15	Female
B	East Siberian laika	Solitary hunting dog	4	Female
B	Norwegian elkhound, black	Solitary hunting dog	5	Male
B	Dachshund standard, smooth-haired	Solitary hunting dog	4	Female
B	Norrbottenspitz	Solitary hunting dog	6	Female
B	Norwegian elkhound, grey	Solitary hunting dog	1	Female		j
B	Norwegian elkhound, grey	Solitary hunting dog	5	Female		j
B	Norrbottenspitz	Solitary hunting dog	5	Female		k
B	Norrbottenspitz	Solitary hunting dog	1	Female		k
C	Origin: Minnesota Wildlife Connection, USA	Wolf-WSC	9	Female
C	Origin: Minnesota Wildlife Connection, USA	Wolf-WSC	9	Male
C	Origin: Triple D Farm, Montana, USA	Wolf-WSC	12	Female
C	Origin: Minnesota Wildlife Connection, USA	Wolf-WSC	9	Female
C	Origin: Triple D Farm, Montana, USA	Wolf-WSC	12	Male
C	Origin: Minnesota Wildlife Connection, USA	Wolf-WSC	9	Male
C	Origin: Hungary	Dog-WSC	10	Female
C	Origin: Ernstbrunn	Dog-WSC	7	Female
C	Origin: Ernstbrunn	Dog-WSC	7	Female
C	Origin: Ernstbrunn	Dog-WSC	7	Male
C	Origin: Ernstbrunn	Dog-WSC	7	Male
C	Origin: Hungary	Dog-WSC	10	Female
