# Supplementary material for: Behavioural synchronisation between different groups of dogs and wolves and their owners/handlers: Exploring the effect of breed and human interaction
Source: PLoS One. 2024 May 3;19(5):e0302833. doi: 10.1371/journal.pone.0302833 (PMC11068182; doi:10.1371/journal.pone.0302833)
Supplement: S2 Table — (CSV) [file pone.0302833.s002.csv]

id	phase	treatment	order	dogage	dogsex	ownersex	humanprox	direction	exploration	eyecon	move	outview
1	still	ignore	3	3	female	female	0.543	0.109	0.24	0.207	0.283	0
1	still	pet	1	3	female	female	0.672	0.05	0.43	0.236	0.283	0
1	still	play	2	3	female	female	0.617	0	0.033	0.253	0.059	0
1	walking	ignore	3	3	female	female	0.473	0.821	0.017	0.671	0.704	0
1	walking	pet	1	3	female	female	0.788	0.875	0.108	0.655	0.887	0
1	walking	play	2	3	female	female	0.913	0.908	0.017	0.597	0.941	0
2	still	ignore	1	7	female	female	0.048	0.451	1	0	0.355	0
2	still	pet	3	7	female	female	0.188	0.181	0.956	0.02	0.303	0
2	still	play	2	7	female	female	0.414	0	0.805	0.04	0.366	0
2	walking	ignore	1	7	female	female	0.455	0.455	0.539	0.102	0.766	0.045
2	walking	pet	3	7	female	female	0.59	0.619	0.462	0.076	0.844	0
2	walking	play	2	7	female	female	0.229	0.249	0.579	0.111	0.364	0
3	still	ignore	3	1	female	male	0.2	0	0.759	0	0.382	0
3	still	pet	1	1	female	male	0.441	0.315	0.071	0.037	0.273	0
3	still	play	2	1	female	male	0	0	0.588	0	0.368	0
3	walking	ignore	3	1	female	male	0.365	0.417	0.265	0.235	0.765	0
3	walking	pet	1	1	female	male	0.641	0.619	0.131	0.281	0.856	0
3	walking	play	2	1	female	male	0.244	0.396	0.251	0.075	0.568	0
4	still	ignore	2	5	male	female	0.668	0.205	0.231	0.564	0.497	0
4	still	pet	1	5	male	female	0.529	0.101	0.509	0.451	0.325	0
4	still	play	3	5	male	female	0.668	0.04	0.077	0.648	0.412	0
4	walking	ignore	2	5	male	female	0.688	0.496	0.061	0.414	0.938	0
4	walking	pet	1	5	male	female	0.674	0.699	0.203	0.377	0.932	0
4	walking	play	3	5	male	female	0.457	0.732	0.047	0.544	0.999	0
5	still	ignore	1	6	female	female	0	0.461	0.943	0	0.452	0
5	still	pet	3	6	female	female	0	0	0.93	0	0.31	0
5	still	play	2	6	female	female	0.083	0.136	0.913	0.012	0.52	0
5	walking	ignore	1	6	female	female	0.486	0.664	0.456	0.121	0.744	0
5	walking	pet	3	6	female	female	0.061	0.303	0.863	0.043	0.409	0
5	walking	play	2	6	female	female	0.07	0.143	0.688	0.095	0.405	0
6	still	ignore	1	7	female	female	0.12	0.365	0.359	0	0.619	0
6	still	pet	3	7	female	female	0.989	0.117	0	0.069	0.109	0
6	still	play	2	7	female	female	0.307	0.247	0.1	0.031	0.69	0.054
6	walking	ignore	1	7	female	female	0.227	0.256	0.207	0.129	0.962	0.1
6	walking	pet	3	7	female	female	0.452	0.803	0	0	0.956	0
6	walking	play	2	7	female	female	0.12	0.324	0.292	0.032	0.548	0
7	still	ignore	3	7	male	female	0.303	0.239	0.504	0.009	0.399	0
7	still	pet	2	7	male	female	0.2	0	0.511	0.047	0.52	0
7	still	play	1	7	male	female	0.296	0	0.564	0.015	0.481	0
7	walking	ignore	3	7	male	female	0.233	0.349	0.309	0.401	0.587	0
7	walking	pet	2	7	male	female	0.219	0.315	0.339	0.095	0.435	0
7	walking	play	1	7	male	female	0.157	0.483	0.171	0.406	0.751	0
8	still	ignore	1	4	female	female	0.141	0.091	0.867	0	0.343	0
8	still	pet	2	4	female	female	0.248	0.045	0.673	0.04	0.244	0
8	still	play	3	4	female	female	0.5	0.088	0.064	0.112	0.113	0
8	walking	ignore	1	4	female	female	0.623	0.465	0.14	0.324	0.7	0
8	walking	pet	2	4	female	female	0.519	0.77	0.362	0.021	0.789	0
8	walking	play	3	4	female	female	0.309	0.593	0	0.533	0.634	0
9	still	ignore	2	3	male	female	0.58	0.053	0.405	0.096	0.548	0
9	still	pet	3	3	male	female	0.276	0	0.248	0.104	0.193	0
9	still	play	1	3	male	female	0.684	0	0	0.973	0.217	0
9	walking	ignore	2	3	male	female	0.283	0.332	0.519	0.057	0.5	0
9	walking	pet	3	3	male	female	0.216	0.545	0.2	0.32	0.668	0
9	walking	play	1	3	male	female	1	0.753	0.017	0.639	0.94	0
10	still	ignore	1	8	male	female	0.268	0.331	0.361	0.008	0.633	0
10	still	pet	3	8	male	female	0.101	0.127	0.323	0.017	0.164	0
10	still	play	2	8	male	female	0.965	0.069	0.073	0.173	0.139	0
10	walking	ignore	1	8	male	female	0.204	0.463	0.273	0.384	0.673	0
10	walking	pet	3	8	male	female	0.337	0.601	0.116	0.377	0.701	0
10	walking	play	2	8	male	female	0.683	0.756	0.054	0.634	0.866	0
11	still	ignore	3	3	male	female	0.035	0	0.741	0.127	0.171	0
11	still	pet	2	3	male	female	0.073	0	0.545	0.027	0.42	0
11	still	play	1	3	male	female	0.013	0	0.497	0	0.226	0
11	walking	ignore	3	3	male	female	0	0.216	0.7	0.153	0.023	0
11	walking	pet	2	3	male	female	0.1	0.055	0.607	0.077	0.338	0
11	walking	play	1	3	male	female	0	0.424	0.016	0.064	0.242	0
12	still	ignore	1	7	male	female	0.025	0.256	0.101	0.094	0.389	0
12	still	pet	2	7	male	female	0.521	0.407	0.12	0	0.447	0
12	still	play	3	7	male	female	0	0.053	0	0.14	0.07	0
12	walking	ignore	1	7	male	female	0.417	0.481	0.031	0.421	0.793	0
12	walking	pet	2	7	male	female	0.483	0.731	0	0.053	0.976	0
12	walking	play	3	7	male	female	0.381	0.473	0	0.578	0.461	0
13	still	ignore	3	8	male	female	0	0	0.059	0.069	0.114	0
13	still	pet	1	8	male	female	0.772	0.29	0.692	0	0.414	0
13	still	play	2	8	male	female	0.556	0	0	0.36	0.026	0
13	walking	ignore	3	8	male	female	0	0.419	0.423	0.38	0.111	0
13	walking	pet	1	8	male	female	0.067	0.381	0.775	0.067	0.503	0
13	walking	play	2	8	male	female	0.323	0.776	0.007	0.603	0.743	0
14	still	ignore	2	1	male	female	0	0.533	0.354	0.098	0.669	0
14	still	pet	3	1	male	female	0	0.091	0	0	0.272	0
14	still	play	1	1	male	female	0.303	0.487	0.328	0.128	0.665	0
14	walking	ignore	2	1	male	female	0.105	0.185	0.275	0.284	0.931	0
14	walking	pet	3	1	male	female	0.163	0.304	0	0.595	0.552	0
14	walking	play	1	1	male	female	0.707	0.803	0	0.376	0.953	0
15	still	ignore	2	2	female	female	0	0.232	1	0	0.5	0
15	still	pet	3	2	female	female	0	0.371	0.991	0	0.765	0
15	still	play	1	2	female	female	0	0.186	0.906	0	0.576	0
15	walking	ignore	2	2	female	female	0.033	0.219	0.824	0.103	0.288	0
15	walking	pet	3	2	female	female	0.029	0.572	0.921	0.008	0.793	0
15	walking	play	1	2	female	female	0.22	0.459	0.413	0.198	0.892	0
16	still	ignore	3	3	female	female	0.833	0.185	0.14	0.614	0.393	0
16	still	pet	2	3	female	female	0.462	0.136	1	0	0.068	0
16	still	play	1	3	female	female	0.665	0.32	0.626	0.102	0.533	0
16	walking	ignore	3	3	female	female	0.747	0.724	0.145	0.477	0.909	0
16	walking	pet	2	3	female	female	0.414	0.709	0.24	0.309	0.791	0
16	walking	play	1	3	female	female	0.66	0.819	0.303	0.315	0.711	0
17	still	ignore	2	3	male	female	0.5	0.221	0.64	0	0.296	0
17	still	pet	1	3	male	female	0	0.653	0.698	0	0.469	0
17	still	play	3	3	male	female	0.41	0.463	0.357	0	0.501	0
17	walking	ignore	2	3	male	female	0.411	0.667	0.301	0	0.812	0
17	walking	pet	1	3	male	female	0.619	0.67	0.239	0	0.937	0
17	walking	play	3	3	male	female	0.649	0.779	0.062	0	0.926	0
18	still	ignore	2	1	female	female	0.07	0.18	0.729	0.009	0.423	0
18	still	pet	1	1	female	female	0.108	0.074	0.579	0.009	0.348	0
18	still	play	3	1	female	female	0.339	0.493	0.011	0.26	0.389	0
18	walking	ignore	2	1	female	female	0.233	0.496	0.411	0.252	0.677	0
18	walking	pet	1	1	female	female	0.45	0.451	0.338	0.289	0.806	0
18	walking	play	3	1	female	female	0.282	0.496	0.123	0.467	0.863	0
19	still	ignore	3	7	female	female	0	0.363	0.951	0.012	0.697	0
19	still	pet	2	7	female	female	0.252	0.364	0.937	0	0.516	0
19	still	play	1	7	female	female	0	0.012	0.986	0.007	0.186	0
19	walking	ignore	3	7	female	female	0	0.221	0.667	0.059	0.629	0
19	walking	pet	2	7	female	female	0.416	0.676	0.639	0.019	0.881	0
19	walking	play	1	7	female	female	0.098	0.543	0.57	0.136	0.555	0
20	still	ignore	1	9	male	female	0.068	0.16	1	0	0.52	0
20	still	pet	3	9	male	female	0	0	0.166	0.093	0.161	0
20	still	play	2	9	male	female	0.416	0	0.14	0.361	0.223	0
20	walking	ignore	1	9	male	female	0	0.329	0.888	0.112	0.582	0
20	walking	pet	3	9	male	female	0.038	0.234	0	0.553	0.11	0
20	walking	play	2	9	male	female	0.041	0.423	0.355	0.13	0.383	0
