# Supplementary material for: Behavioural synchronisation between different groups of dogs and wolves and their owners/handlers: Exploring the effect of breed and human interaction
Source: PLoS One. 2024 May 3;19(5):e0302833. doi: 10.1371/journal.pone.0302833 (PMC11068182; doi:10.1371/journal.pone.0302833)
Supplement: S3 Table — (CSV) [file pone.0302833.s003.csv]

id	phase	group	dogage	dogsex	ownersex	humanprox	direction	exploration	eyecon	move	outview
1	still	ancient	4	male	female	0.028	0.071	0	0	0.399	0
1	walking	ancient	4	male	female	0.048	0.058	0.026	0.269	0.163	0
2	still	ancient	8	male	female	0.14	0.076	0.08	0.108	0.123	0
2	walking	ancient	8	male	female	0.075	0.167	0	0.394	0.127	0
3	still	ancient	10	female	male	0.051	0.207	0	0.005	0.237	0
3	walking	ancient	10	female	male	0	0.468	0	0.241	0.268	0
4	still	ancient	3	female	female	0.379	0.43	0.754	0	0.646	0
4	walking	ancient	3	female	female	0.283	0.51	0.336	0.313	0.666	0
5	still	ancient	9	female	female	0.167	0	0.092	0	0.839	0
5	walking	ancient	9	female	female	0.416	0.517	0	0.361	0.949	0
6	still	ancient	2	female	female	0.949	0.533	0.172	0.075	0.073	0
6	walking	ancient	2	female	female	0.137	0.164	0.236	0.125	0.251	0
7	still	ancient	3	female	male	0.135	0.027	0.293	0	0.398	0
7	walking	ancient	3	female	male	0.043	0.382	0.611	0.042	0.657	0
8	still	ancient	3	female	male	0	0.272	0.808	0	0.651	0
8	walking	ancient	3	female	male	0.15	0.134	0.714	0.099	0.44	0
9	still	ancient	10	female	female	0.51	0	0.107	0.311	0.126	0
9	walking	ancient	10	female	female	0.231	0.34	0	0.364	0.291	0
10	still	ancient	2	male	female	0.346	0.545	0.312	0.119	0.571	0
10	walking	ancient	2	male	female	0	0.281	0.399	0.167	0.967	0
11	still	ancient	4	male	female	0	0.491	0.151	0.143	0.544	0
11	walking	ancient	4	male	female	0.078	0.353	0	0.424	0.297	0
12	still	ancient	6	male	female	0.544	0.528	0.066	0.039	0.371	0.035
12	walking	ancient	6	male	female	0.327	0.396	0.09	0.067	0.765	0.133
13	still	ancient	3	male	female	1	0	0.98	0	0.075	0
13	walking	ancient	3	male	female	0.613	0.759	0.162	0.123	0.949	0
14	still	ancient	3	female	female	0.162	0.178	0.417	0.075	0.527	0
14	walking	ancient	3	female	female	0.377	0.329	0.387	0.035	0.511	0
15	still	ancient	3	female	male	0	0.833	0.169	0.138	0.386	0
15	walking	ancient	3	female	male	0.151	0.15	0	0.284	0.445	0
16	still	ancient	5	male	female	0.025	0.297	0.579	0.047	0.467	0
16	walking	ancient	5	male	female	0.203	0.615	0.526	0.164	0.859	0
17	still	ancient	5	male	female	0.487	0.201	0	0.027	0.37	0
17	walking	ancient	5	male	female	0.247	0.33	0.139	0.27	0.579	0
18	still	ancient	11	female	female	0.747	0.486	0.303	0	0.547	0
18	walking	ancient	11	female	female	0.08	0.208	0.135	0.328	0.628	0
19	still	ancient	3	male	male	0	0.398	0.428	0.046	0.592	0
19	walking	ancient	3	male	male	0.295	0.288	0.245	0.229	0.56	0
20	still	ancient	2	female	male	0	0.447	0.494	0	0.122	0
20	walking	ancient	2	female	male	0.17	0.371	0.525	0.158	0.55	0
21	still	ancient	2	female	female	0.135	0.201	0.214	0	0.738	0
21	walking	ancient	2	female	female	0.141	0.355	0.158	0.397	0.455	0
22	still	ancient	5	male	female	0.075	0.119	0.44	0.125	0.641	0
22	walking	ancient	5	male	female	0.179	0.565	0.201	0.465	0.666	0
23	still	ancient	8	female	female	0.355	0.044	0.143	0.03	0.479	0
23	walking	ancient	8	female	female	0.538	0.444	0.1	0.295	0.583	0
24	still	ancient	2	female	female	0.293	0.307	0.361	0	0.406	0
24	walking	ancient	2	female	female	0.129	0.48	0.228	0.092	0.588	0.082
25	still	hunting	4	male	female	0	0.349	0.428	0	0.575	0
25	walking	hunting	4	male	female	0.134	0.844	0.097	0.104	0.696	0
26	still	hunting	4	male	female	0.71	0.24	0.404	0.191	0.332	0
26	walking	hunting	4	male	female	0.421	0.47	0.541	0.093	0.545	0
27	still	hunting	1	female	male	0.028	0.407	0.789	0	0.785	0
27	walking	hunting	1	female	male	0.343	0.309	0.278	0.246	0.801	0
28	still	hunting	5	female	male	0	0.24	0.798	0	0.853	0
28	walking	hunting	5	female	male	0.023	0.217	0.708	0.062	0.488	0
29	still	hunting	5	female	male	0	0.444	0.759	0	0.536	0
29	walking	hunting	5	female	male	0.34	0.521	0.198	0.204	0.968	0
30	still	hunting	2	female	female	0	0.283	0.57	0.041	0.734	0
30	walking	hunting	2	female	female	0.233	0.384	0.28	0.329	0.734	0
31	still	hunting	8	female	female	0	0	0.066	0.294	0.202	0
31	walking	hunting	8	female	female	0.238	0.258	0	0.578	0.562	0
32	still	hunting	9	female	male	0	0.516	0	0.272	0	0
32	walking	hunting	9	female	male	0.394	0.627	0.053	0.237	0.643	0
33	still	hunting	8	female	female	0	0.139	0.068	0.094	0.447	0
33	walking	hunting	8	female	female	0.355	0.576	0	0.478	0.551	0
34	still	hunting	2	female	male	0.03	0.1	0.785	0	0.452	0
34	walking	hunting	2	female	male	0.453	0.416	0.54	0.191	0.978	0
35	still	hunting	15	female	female	0.781	0.057	0.614	0.124	0.539	0
35	walking	hunting	15	female	female	0.105	0.286	0.293	0.345	0.755	0
36	still	hunting	3	female	male	0.103	0.153	0.399	0	0.642	0
36	walking	hunting	3	female	male	0.281	0.343	0.313	0.061	0.688	0
37	still	hunting	5	female	female	0.055	0.587	0.207	0.037	0.565	0
37	walking	hunting	5	female	female	0.425	0.482	0.078	0.356	0.693	0
38	still	hunting	1	female	female	0	0.315	0.107	0.18	0.414	0
38	walking	hunting	1	female	female	0.168	0.466	0.128	0.469	0.469	0
39	still	hunting	4	male	male	0	0.25	0.269	0.349	0.398	0
39	walking	hunting	4	male	male	0.108	0.39	0.101	0.432	0.425	0
40	still	hunting	4	female	female	0.497	0.324	0.42	0	0.338	0
40	walking	hunting	4	female	female	0.156	0.449	0.282	0.202	0.874	0
41	still	hunting	6	female	female	0	0.385	1	0	0.338	0
41	walking	hunting	6	female	female	0.192	0.131	0.677	0.203	0.52	0
42	still	companion	3	female	female	0.543	0.556	0.24	0.207	0.283	0
42	walking	companion	3	female	female	0.473	0.821	0.017	0.671	0.704	0
43	still	companion	7	female	female	0.048	0.726	1	0	0.355	0
43	walking	companion	7	female	female	0.455	0.455	0.539	0.102	0.766	0.045
44	still	companion	1	female	female	0.2	0	0.759	0	0.382	0
44	walking	companion	1	female	female	0.365	0.417	0.265	0.235	0.765	0
45	still	companion	5	male	female	0.668	0.128	0.231	0.564	0.497	0
45	walking	companion	5	male	female	0.688	0.496	0.061	0.414	0.938	0
46	still	companion	6	female	female	0	0.231	0.943	0	0.452	0
46	walking	companion	6	female	female	0.486	0.664	0.456	0.121	0.744	0
47	still	companion	7	female	female	0.12	0.276	0.359	0	0.619	0
47	walking	companion	7	female	female	0.227	0.256	0.207	0.129	0.962	0.1
48	still	companion	7	male	female	0.303	0.333	0.504	0.009	0.399	0
48	walking	companion	7	male	female	0.233	0.349	0.309	0.401	0.587	0
49	still	companion	4	female	female	0.141	0.336	0.867	0	0.343	0
49	walking	companion	4	female	female	0.623	0.465	0.14	0.324	0.7	0
50	still	companion	3	male	female	0.58	0.069	0.405	0.096	0.548	0
50	walking	companion	3	male	female	0.283	0.332	0.519	0.057	0.5	0
51	still	companion	8	male	female	0.268	0.311	0.361	0.008	0.633	0
51	walking	companion	8	male	female	0.204	0.463	0.273	0.384	0.673	0
52	still	companion	3	male	female	0.035	0	0.741	0.127	0.171	0
52	walking	companion	3	male	female	0	0.216	0.7	0.153	0.023	0
53	still	companion	7	male	female	0.025	0.47	0.101	0.094	0.389	0
53	walking	companion	7	male	female	0.417	0.481	0.031	0.421	0.793	0
54	still	companion	8	male	female	0	0.789	0.059	0.069	0.114	0
54	walking	companion	8	male	female	0	0.419	0.423	0.38	0.111	0
55	still	companion	1	male	female	0	0.52	0.354	0.098	0.669	0
55	walking	companion	1	male	female	0.105	0.185	0.275	0.284	0.931	0
56	still	companion	2	female	female	0	0.261	1	0	0.5	0
56	walking	companion	2	female	female	0.033	0.219	0.824	0.103	0.288	0
57	still	companion	3	female	female	0.833	0.092	0.14	0.614	0.393	0
57	walking	companion	3	female	female	0.747	0.724	0.145	0.477	0.909	0
58	still	companion	3	male	female	0.5	0.36	0.64	0	0.296	0
58	walking	companion	3	male	female	0.411	0.667	0.301	0	0.812	0
59	still	companion	1	female	female	0.07	0.415	0.729	0.009	0.423	0
59	walking	companion	1	female	female	0.233	0.496	0.411	0.252	0.677	0
60	still	companion	7	female	female	0	0.181	0.951	0.012	0.697	0
60	walking	companion	7	female	female	0	0.221	0.667	0.059	0.629	0
61	still	companion	9	male	female	0.068	0.323	1	0	0.52	0
61	walking	companion	9	male	female	0	0.329	0.888	0.112	0.582	0
