# Supplementary material for: Behavioural synchronisation between different groups of dogs and wolves and their owners/handlers: Exploring the effect of breed and human interaction
Source: PLoS One. 2024 May 3;19(5):e0302833. doi: 10.1371/journal.pone.0302833 (PMC11068182; doi:10.1371/journal.pone.0302833)
Supplement: S4 Table — (CSV) [file pone.0302833.s004.csv]

id	phase	group	animalage	humanprox	direction	exploration	eyecon	move	outview
1	still	dog	7	0	0.515	0.955	0	0.719	0.045
1	walking	dog	7	0	0.208	0.887	0	1	0.359
2	still	dog	7	0	0.318	1	0	0.869	0.021
2	walking	dog	7	0	0.316	1	0	0.142	0.228
3	still	dog	7	0.35	0.149	0.614	0.108	0.711	0
3	walking	dog	7	0.14	0.314	0.439	0.146	0.896	0.048
4	still	dog	10	0.625	0.315	0.36	0.47	0.125	0
4	walking	dog	10	0.531	0.294	0.076	0.369	0.573	0
5	still	dog	7	0.535	0.053	0.189	0.283	0.503	0
5	walking	dog	7	0.388	0.599	0.328	0.406	0.853	0
6	still	dog	10	0	0.241	0.903	0	0.897	0
6	walking	dog	10	0.289	0.308	0.681	0	0.937	0.126
7	still	wolf	9	0	0.331	0.697	0	0.823	0
7	walking	wolf	9	0	0	0.564	0.107	0.693	0.463
8	still	wolf	9	0.325	0	0	0.105	0.178	0
8	walking	wolf	9	0.556	0.323	0	0.204	0.776	0.046
9	still	wolf	12	0.099	0.055	0	0.017	0.644	0
9	walking	wolf	12	0.233	0.641	0.179	0.041	0.773	0
10	still	wolf	9	0	0.491	0.501	0.041	0.317	0
10	walking	wolf	9	0	0.346	0.524	0.069	0.678	0
11	still	wolf	9	0.033	0.084	0.166	0	0.688	0
11	walking	wolf	9	0.098	0.193	0.411	0.012	0.493	0
12	still	wolf	12	0.265	0.01	0.579	0.025	0.541	0
12	walking	wolf	12	0.072	0.446	0.174	0.072	1	0
